# Supplementary material for: Efficacy and Safety of Transcranial Direct Current Stimulation for Attention Deficit Hyperactivity Disorder: A Meta–Analysis
Source: Alpha Psychiatry. 2025 Oct 20;26(5):47294. doi: 10.31083/AP47294 (PMC12593796; doi:10.31083/AP47294)
Supplement: Supplementary file 1 [file 2757-8038-26-5-47294-s1.zip]

Archive with 2 entries (2 files):
- Supplementary Material 1.docx
- Supplementary Material-PRISMA_2020.docx
